# Supplementary material for: Dietary Acid Load and Relationship with Albuminuria and Glomerular Filtration Rate in Individuals with Chronic Kidney Disease at Predialysis State
Source: Nutrients. 2021 Dec 30;14(1):170. doi: 10.3390/nu14010170 (PMC8746801; doi:10.3390/nu14010170)
Supplement: Supplementary file 1 [file nutrients-14-00170-s001.zip]

Archive with 1 entries (1 files):
- nutrients-1493555-supplementary.pdf
